# Supplementary material for: Internal embryonic development in a non-copulatory, egg-laying teleost, the three-spined stickleback, Gasterosteus aculeatus
Source: Sci Rep. 2019 Feb 20;9:2395. doi: 10.1038/s41598-019-38584-w (PMC6382768; doi:10.1038/s41598-019-38584-w)
Supplement: Supplementary file 2 — Dataset 1 [file 41598_2019_38584_MOESM2_ESM.xlsx]

## Sheet: Supplementary material - egg co
Fish ID	Year	Loch ID	Population	Egg-bound	Length	No. eggs
2007_233	2007	Faik	Marine	N	66.5	128
2007_234	2007	Faik	Marine	N	69	193
2007_228	2007	Faik	Marine	N	73	222
2007_238	2007	Faik	Marine	N	70	238
2007_236	2007	Faik	Marine	N	72.5	277
2007_229	2007	Faik	Marine	N	74	281
2007_237	2007	Faik	Marine	N	75.5	287
2007_235	2007	Faik	Marine	N	72	341
2007_Fair1	2007	Faik	Marine	Y	69	618
2007_Fair2	2007	Faik	Marine	Y	70	659
2011_197	2011	Leod	Marine	N	61	174
2011_196	2011	Leod	Marine	N	65.6	223
2011_129	2011	Obse	Resident	N	31.45	36
2011_98	2011	Obse	Resident	N	43.9	66
2011_79	2011	Obse	Marine	N	66.95	129
2011_93	2011	Obse	Marine	N	68	143
2011_92	2011	Obse	Marine	N	62.95	159
2011_124	2011	Obse	Marine	N	63	191
2011_83	2011	Obse	Marine	N	70.4	229
2011_86	2011	Obse	Marine	N	67.95	249
2011_74	2011	Obse	Marine	N	73.35	299
2011_72	2011	Obse	Marine	N	65.6	328
2011_82	2011	Obse	Marine	N	71.55	359
2007_202	2007	Bhar	Resident	N	33	29
2007_200	2007	Bhar	Resident	N	31.5	30
2007_198	2007	Bhar	Resident	N	32.5	31
2007_201	2007	Bhar	Resident	N	40.5	47
2010_96	2010	Bhar	Resident	N	25.7	15
2010_117	2010	Bhar	Resident	N	27.1	15
2010_94	2010	Bhar	Resident	N	33	25
2010_109	2010	Bhar	Resident	N	33.8	28
2011_341	2011	Bhar	Resident	N	33.8	26
2011_350	2011	Bhar	Resident	N	30.6	28
2011_348	2011	Bhar	Resident	N	39.25	45
2011_347	2011	Bhar	Resident	N	29.2
2011_384	2011	Bhei	Resident	N	29.2	16
2011_374	2011	Bhei	Resident	N	27.8	17
2011_379	2011	Bhei	Resident	N	31.5	30
2007_58	2007	Daim	Resident	N	34.5	49
2007_55	2007	Daim	Resident	N	37	52
2007_50	2007	Daim	Resident	N	40.5	73
2008_170	2008	Daim	Resident	N	29.8	25
2008_166	2008	Daim	Resident	N	34	39
2011_27	2011	Daim	Resident	N	36	32
2011_7	2011	Daim	Resident	N	36.6	39
2011_22	2011	Daim	Resident	N	37.9	49
2011_12	2011	Daim	Resident	N	37.3	55
2007_64	2007	Maig	Resident	N	31	32
2007_79	2007	Maig	Resident	N	35.5	37
2008_114	2008	Maig	Resident	N	32.2	20
2008_108	2008	Maig	Resident	N	32	26
2008_116	2008	Maig	Resident	N	31.9	31
2008_124	2008	Maig	Resident	N	35.3	34
2008_123	2008	Maig	Resident	N	31.7	36
2008_122	2008	Maig	Resident	N	36.5	37
2008_115	2008	Maig	Resident	N	37	39
2008_109	2008	Maig	Resident	N	35.2	40
2008_125	2008	Maig	Resident	N	40.6	43
2008_105	2008	Maig	Resident	N	38.4	66
2007_90	2007	Mora	Resident	N	32.5	31
2008_139	2008	Mora	Resident	N	36.9	38
2008_130	2008	Mora	Resident	N	38.1	50
2011_178	2011	Mora	Resident	N	32.35	25
2011_195	2011	Mora	Resident	N	35.15	49
2007_Scad9	2007	Scad	Resident	N	35	27
2007_Scad4	2007	Scad	Resident	N	36	28
2007_Scad10	2007	Scad	Resident	N	34.5	30
2007_Scad3	2007	Scad	Resident	N	38.5	33
2007_Scad5	2007	Scad	Resident	N	36.5	33
2007_Scad7	2007	Scad	Resident	N	36	33
2007_170	2007	Scad	Resident	N	37	36
2007_Scad2	2007	Scad	Resident	N	38	36
2007_181	2007	Scad	Resident	N	39	41
2007_Scad6	2007	Scad	Resident	N	41	42
2007_Scad1	2007	Scad	Resident	N	37	44
2007_167	2007	Scad	Resident	N	40	45
2007_Scad11	2007	Scad	Resident	N	35.5	48
2007_Scad8	2007	Scad	Resident	N	38
2008_195	2008	Scad	Resident	N	35.3	38
2008_189	2008	Scad	Resident	N	37.4	43
2010_270	2010	Scad	Resident	N	35.3	32
2010_247	2010	Scad	Resident	N	34.7	41
2010_274	2010	Scad	Resident	N	41.4	52
2007_123	2007	Torm	Resident	N	30	19
2007_103	2007	Torm	Resident	N	38.5	25
2007_117	2007	Torm	Resident	N	31.5	32
2007_107	2007	Torm	Resident	N	32	33
2007_110	2007	Torm	Resident	N	32	36
2007_104	2007	Torm	Resident	N	33	37
2007_Torm1	2007	Torm	Resident	N	32	38
2007_Torm3	2007	Torm	Resident	N	35	38
2007_113	2007	Torm	Resident	N	35	47
2007_Torm2	2007	Torm	Resident	N	35	53
2007_111	2007	Torm	Resident	N	38	59
2007_112	2007	Torm	Resident	N	39	62
2007_108	2007	Torm	Resident	N	35.5
2007_109	2007	Torm	Resident	N	33
2007_114	2007	Torm	Resident	N	34.5
2008_158	2008	Torm	Resident	N	28.3	28
2008_162	2008	Torm	Resident	N	30.1	31
2008_145	2008	Torm	Resident	N	36.6	37
2008_154	2008	Torm	Resident	N	31.1	38
2008_147	2008	Torm	Resident	N	35	46
2008_155	2008	Torm	Resident	N	35.2	57
2008_153	2008	Torm	Resident	N	36	59
2008_163	2008	Torm	Resident	N	37	71
2008_164	2008	Torm	Resident	N	34.8
2011_41	2011	Torm	Resident	N	30.6	26
2011_40	2011	Torm	Resident	N	35.65	42
2011_48	2011	Torm	Resident	N	36.1	44
2011_49	2011	Torm	Resident	N	37.4	57
2010_35	2010	Aroi	Resident	N	56.6	136
2011_295	2011	Aroi	Resident	N	47.2	62
2011_247	2011	Dubh	Resident	N	38.8	49
2010_56	2010	Gill	Resident	N	44.6	66
2010_44	2010	Gill	Resident	N	46.8	75
2010_36	2010	Gill	Resident	N	49.9	108
2010_60	2010	Gill	Resident	N	59.5	128
2010_30	2010	Gill	Resident	N	54.1	132
2010_57	2010	Gill	Resident	N	54.6	143
2010_59	2010	Gill	Resident	N	56	205
2011_284	2011	Gill	Resident	N	40.05	60
2011_285	2011	Gill	Resident	N	55.95	93
2007_150	2007	Host	Resident	N	45	52
2007_Hosta6	2007	Host	Resident	N	44	56
2007_Hosta3	2007	Host	Resident	N	46.5	61
2007_137	2007	Host	Resident	N	49.5	65
2007_142	2007	Host	Resident	N	63	72
2007_Hosta2	2007	Host	Resident	N	53.5	85
2007_Hosta5	2007	Host	Resident	N	48.5	95
2007_Hosta4	2007	Host	Resident	N	54	129
2007_Hosta1	2007	Host	Resident	N	51
2008_92	2008	Host	Resident	N	42.7	45
2008_70	2008	Host	Resident	N	41.7	59
2008_90	2008	Host	Resident	N	51.9	108
2008_85	2008	Host	Resident	N	51.6	114
2008_78	2008	Host	Resident	N	53	132
2010_77	2010	Host	Resident	N	40.9	46
2010_64	2010	Host	Resident	N	45.5	73
2010_75	2010	Host	Resident	N	47.7	78
2010_76	2010	Host	Resident	N	46.1	98
2010_74	2010	Host	Resident	N	49.5	113
2010_73	2010	Host	Resident	N	51.7	117
2010_78	2010	Host	Resident	N	56.7	159
2010_71	2010	Host	Resident	N	64.9	243
2007_17	2007	Maga	Resident	N	55	83
2007_3	2007	Maga	Resident	N	48.5
2008_4	2008	Maga	Resident	N	38.7	32
2008_15	2008	Maga	Resident	N	37.7	41
2008_8	2008	Maga	Resident	N	40.2	46
2008_9	2008	Maga	Resident	N	40.3	46
2008_1	2008	Maga	Resident	N	43.4	60
2008_6	2008	Maga	Resident	N	49.6	62
2008_12	2008	Maga	Resident	N	47.3	63
2008_16	2008	Maga	Resident	N	46.4	65
2008_5	2008	Maga	Resident	N	46.4	67
2008_10	2008	Maga	Resident	N	43.6	77
2011_207	2011	Maga	Resident	N	39.8	64
2010_339	2010	Reiv	Resident	N	38.9	54
2010_329	2010	Reiv	Resident	N	55	86
2010_294	2010	Reiv	Resident	N	53.2	104
2010_296	2010	Reiv	Resident	N	58.1	121
2010_337	2010	Reiv	Resident	N	50.4	133
2010_301	2010	Reiv	Resident	N	55.1	140
2010_310	2010	Reiv	Resident	N	54.5	148
2010_320	2010	Reiv	Resident	N	61.2	192
2010_300	2010	Reiv	Resident	N	64.3	210
2010_299	2010	Reiv	Resident	N	66.6	258
2010_336	2010	Reiv	Resident	N	61.1	273
2010_309	2010	Reiv	Resident	N	52.2
2011_230	2011	Reiv	Resident	N	43	44
2011_227	2011	Reiv	Resident	N	45.9	116
2011_229	2011	Reiv	Resident	N	56.85	166
2011_370	2011	Abma	Resident	N	35.85	28
2011_364	2011	Abma	Resident	N	42.85	55
2011_363	2011	Abma	Resident	N	39.55	73
2011_371	2011	Abma	Resident	N	41.85	75
2011_358	2011	Abma	Resident	N	37	80
2011_359	2011	Abma	Resident	N	53.5	170
2007_ACha1	2007	Acha	Resident	N	39.5	49
2007_ACha2	2007	Acha	Resident	N	40.5
2011_394	2011	Bhei	Resident	N	28.95	12
2007_Buai2	2007	Buai	Resident	N	29.5	31
2007_263	2007	Buai	Resident	N	35.5	49
2007_269	2007	Buai	Resident	N	32.5	49
2007_Buai1	2007	Buai	Resident	N	34
2008_46	2008	Buai	Resident	N	36.3	71
2008_28	2008	Buai	Resident	N	37.2	77
2008_45	2008	Buai	Resident	N	39.1	80
2008_43	2008	Buai	Resident	N	40.2	88
2008_47	2008	Buai	Resident	N	39	94
2008_44	2008	Buai	Resident	N	41.3	97
2008_39	2008	Buai	Resident	N	43.3	102
2008_26	2008	Buai	Resident	N	48.4	174
2008_41	2008	Buai	Resident	N	50.2	177
2008_42	2008	Buai	Resident	N	47.6
2011_435	2011	Buai	Resident	N	29.95	32
2011_416	2011	Buai	Resident	N	30.05	39
2011_432	2011	Buai	Resident	N	29.85	41
2011_425	2011	Buai	Resident	N	30.05	76
2011_420	2011	Buai	Resident	N	45.15	111
2011_421	2011	Buai	Resident	N	47.35	118
2011_424	2011	Buai	Resident	N	50.65	199
2010_235	2010	Chru	Resident	N	31.1	27
2010_241	2010	Chru	Resident	N	31.2	31
2010_221	2010	Chru	Resident	N	33.6	49
2010_229	2010	Chru	Resident	N	35	58
2010_227	2010	Chru	Resident	N	39.2	66
2011_318	2011	Chru	Resident	N	29.15	28
2011_321	2011	Chru	Resident	N	41.7	82
2007_154	2007	Dubh	Resident	N	35	21
2007_159	2007	Dubh	Resident	N	42	52
2007_152	2007	Dubh	Resident	N	50	93
2008_94	2008	Dubh	Resident	N	46.8	45
2008_93	2008	Dubh	Resident	N	54.6	100
2011_456	2011	Eisi	Resident	N	32.25	15
2011_452	2011	Eisi	Resident	N	32.4	21
2011_450	2011	Eisi	Resident	N	32.95	31
2007_205	2007	Faik	Resident	N	29.5	30
2007_216	2007	Faik	Resident	N	32.5	41
2007_213	2007	Faik	Resident	N	37	50
2007_208	2007	Faik	Resident	N	36	52
2007_210	2007	Faik	Resident	N	41	54
2007_222	2007	Faik	Resident	N	37.5	62
2007_204	2007	Faik	Resident	N	40.5	64
2007_207	2007	Faik	Resident	N	33.5	67
2007_218	2007	Faik	Resident	N	42.5	81
2007_220	2007	Faik	Resident	N	36	107
2011_151	2011	Faik	Resident	N	34	31
2011_145	2011	Faik	Resident	N	40.8	71
2010_215	2010	Fhai	Resident	N	29.8	23
2010_210	2010	Fhai	Resident	N	29	27
2010_212	2010	Fhai	Resident	N	39.3	32
2010_207	2010	Fhai	Resident	N	34.1	36
2010_211	2010	Fhai	Resident	N	33	36
2010_209	2010	Fhai	Resident	N	36.5	39
2010_213	2010	Fhai	Resident	N	35.8	39
2010_218	2010	Fhai	Resident	N	31.7	42
2010_217	2010	Fhai	Resident	N	33.4	44
2010_216	2010	Fhai	Resident	N	36.9	50
2010_208	2010	Fhai	Resident	N	39.8	52
2010_219	2010	Fhai	Resident	N	38.8	60
