# Supplementary material for: Internal embryonic development in a non-copulatory, egg-laying teleost, the three-spined stickleback, Gasterosteus aculeatus
Source: Sci Rep. 2019 Feb 20;9:2395. doi: 10.1038/s41598-019-38584-w (PMC6382768; doi:10.1038/s41598-019-38584-w)
Supplement: Supplementary file 3 — Dataset 2 [file 41598_2019_38584_MOESM3_ESM.xlsx]

## Sheet: Sheet1
Fish_ID	Stn57	Stn201	Stn317	Idh	Gasm6	Stn190	Sex
parent	Aa	Aa	AA	AA	AA	AA	F
offspring_1	AA	aa	AA	AA	AA	AA	F
offspring_2	aa	Aa	AA	Aa	AA	AA	F
offspring_3	AA	aa	AA	AA	AA	AA	F
offspring_4	aa	aa	AA	Aa	Aa	Aa	M
offspring_5	aa	Aa	AA	AA	Aa	AA	F
offspring_6	aa	aa	AA	Aa	Aa	Aa	M
offspring_7	AA	Aa	AA	AA	AA	AA	F
offspring_8	Aa	Aa	AA	Aa	Aa	Aa	M
offspring_9	Aa	AA	AA	AA	AA	AA	F
offspring_10	Aa	aa	AA	Aa	Aa	Aa	M
offspring_11	AA	AA	AA	AA	AA	AA	F
offspring_12	Aa	aa	AA	AA	AA	AA	F
offspring_13	aa	AA	AA	AA	AA	AA	F
offspring_14	Aa	Aa	AA	Aa	Aa	Aa	M
offspring_15				Aa	Aa	Aa	M
offspring_16				AA	AA	AA	F
offspring_17				AA	AA	AA	F
offspring_18				AA	Aa	AA	F
offspring_19				AA	AA	AA	F
offspring_20				AA	Aa	Aa	M
offspring_21				AA	AA	AA	F
offspring_22				AA	AA	AA	F
offspring_23				AA	Aa	Aa	M
offspring_24				AA	AA	AA	F
offspring_25				Aa	Aa	Aa	M
offspring_26				AA	AA	AA	F
offspring_27				AA	AA	AA	F
offspring_28				AA	AA	AA	F
offspring_29				AA	AA	AA	F
offspring_30				AA	AA	AA	F
offspring_31				AA	AA	AA	F
offspring_32				AA	AA	AA	F
offspring_33				AA	AA	AA	F
offspring_34				AA	AA	AA	F
offspring_35				Aa	AA	AA	F
offspring_36				Aa	Aa	Aa	M
offspring_37				Aa	AA	Aa	M
offspring_38				AA	AA	AA	F
offspring_39				AA	AA	AA	F
offspring_40				AA	AA	AA	F
offspring_41				AA	AA	AA	F
offspring_42				AA	AA	AA	F
offspring_43				AA	AA	AA	F
offspring_44				AA	AA	AA	F
offspring_45				AA	AA	AA	F
offspring_46				Aa	Aa	Aa	M
offspring_47				AA	AA	AA	F
offspring_48				Aa	AA	AA	F
offspring_49				AA	AA	AA	F
offspring_50				AA	AA	AA	F
offspring_51				AA	AA	AA	F
offspring_52				AA	AA	AA	F
offspring_53				Aa	AA	Aa	M
offspring_54				Aa	Aa	AA	M
offspring_55				AA	AA	AA	F
offspring_56				AA	AA	AA	F
